# Supplementary material for: Aerobic exercise increases post-exercise exogenous protein oxidation in healthy young males
Source: PLoS One. 2019 Nov 25;14(11):e0225803. doi: 10.1371/journal.pone.0225803 (PMC6876877; doi:10.1371/journal.pone.0225803)
Supplement: S1 Table — (XLSX) [file pone.0225803.s001.xlsx]

## Sheet: Sheet1
Subject number		1	2	3	4	5	6	7	8	9	10	11	12	13	14	15	16
Written informed consent		Y	Y	Y	Y	Y	Y	Y	Y	Y	Y	Y	Y	Y	Y	Y	Y
Height (cm)		180	197	178	194	175	185	180	181	190	195	204	175	173	185	180	184
Weight Baseline (kg)		70.3	95.3	74.8	88.4	73.3	71.3	80.8	68.5	88.7	90.2	88.6	70.7	70	84.1	65	72.6
Resting heart rate (bpm)		52	53	61	55	69	52	70	67	62	60	56	61	55	58	46	46
Resistance at warming-up (watt)		50	50	50	50	50	50	50	50	50	50	50	50	50	50	50	50
Heart rate at end of 5 min warming-up (bpm)		77	78	86	83	88	74	90	89	88	88	80	73	82	82	86	78
Resistance during Astrand (watt)		175	250	175	250	200	225	175	175	200	200	250	175	175	150	200	200
Heart rate minute 1		116	112	123	117	108	112	115	115	109	126	109	99	115	128	135	128
Heart rate minute 2		127	130	130	141	125	134	126	136	116	143	113	129	125	125	141	139
Heart rate minute 3		130	141	129	146	131	145	139	148	129	154	120	142	134	134	143	155
Heart rate minute 4		129	142	133	155	136	149	148	149	128	157	124	153	137	129	145	162
Heart rate minute 5		133	145	133	164	142	155	153	154	129	164	126	156	141	136	148	164
Heart rate minute 6		134	149	134	169	141	158	161	158	134	165	132	160	142	130	151	167
Average heart rate minute 5 and 6		133.5	147	133.5	166.5	141.5	156.5	157	156	131.5	164.5	129	158	141.5	133	149.5	165.5
VO2max ml/min according to nomogram		4600	5400	4600	4300	4700	4400	3500	3500	5300	3600	6800	3400	4100	4100	4200	3600
VO2max ml/min/kg		65.4339	56.6632	61.4973	48.6425	64.1201	61.7111	43.3168	51.0949	59.752	39.9113	76.7494	48.0905	58.5714	48.7515	64.6154	49.5868
30% VO2max watt		73	79	109	64	85	78	66	67	77	56	103	78	66	65	46	58
60% VO2max watt		168	206	182	171	193	169	139	141	220	142	281	138	156	148	155	141
3 day food diary prior to rest condition
Energy intake (kcal)		3505	2682	3045	3189	2289	3091	2387	2477	3413	1639	2945	1151	2064	2578	2130	2325
Protein intake (g)		160	131	127	96	116	111	81	92	119	80	168	59	101	107	72	121
Animal protein (g)		116	78	69	62	68	55	28	53	72	62	133	29	48	66	39	84
Plant protein (g)		44	54	58	34	48	56	53	40	48	18	35	31	53	41	32	37
Carbohydrate intake (g)		332	336	359	465	271	310	345	280	389	148	238	172	225	213	278	257
Fat intake (g)		164	83	114	97	72	128	69	105	146	234	136	20	75	140	76	86
Protein en%		18	19	18	12	20	15	13	15	14	20	23	21	20	17	14	21
Carbohydrate en%		38	52	48	57	48	46	58	45	46	41	33	60	48	33	52	45
Fat en%		42	28	32	29	27	37	26	39	38	37	41	16	27	48	32	33
breath test rest condition
Weight Baseline breath test (kg)		71	94.7	75.6	88.2	72.4	71.4	81.1	70.3	90	90.6	89	70.9	71	84.9	65	72.9
Urine (L)		1.28	2.11	1.61	1.2	1.68	1.49	0.6	1.81	2.4	3.1	3.1	0.98	1.44	2.45	0.6	3.6
Urea (mmol/24h)		611.072	654.3	558.6	471.2	372.12	371.4	284.9	215.9	433.6	532.1	925.3	257.7	521	533.7	344.6	417.2
Urea based protein intake		120.694	132.851	112.403	99.5487	79.1485	78.8287	65.5706	51.4031	93.3175	110.671	179.171	58.8344	104.931	109.847	72.8988	87.1344
Creatinine (mmol/24h)		16.384	19.4	18.7	19.4	12.936	14	17.3	8.1	20.9	26.4	24.8	7.8	14.4	21.1	12.3	16.6
Creatinine based Lean Body Mass		61.1274	71.0213	68.725	71.0213	49.8163	53.3067	64.1323	33.9519	75.942	93.9847	88.7359	32.9677	54.6189	76.5981	47.7299	61.836
Sample number (%oxidation per hour)	Time
1	0	0	0	0	0	0	0	0	0	0	0	0	0	0	0	0	0
2	0	0	0	0	0	0	0	0	0	0	0	0	0	0	0	0	0
3	0	0	0	0	0	0	0	0	0	0	0	0	0	0	0	0	0
4	10	0.621221	0.454281	0.22592	-0.262419	1.36815	-0.0478068	-0.3353	1.88154	0.469921	0.81294	-0.375273	0.273898	0.632039	-0.724134	-0.413864	-0.663614
5	20	-0.514068	1.61478	0.573601	0.641656	2.51071	0.323399	1.34878	2.86181	3.56595	2.56084	0.463678	2.19943	1.08168	-1.03134	-0.24082	0.144264
6	30	0.910128	3.09068	1.15014	1.39336	3.84434	0.610239	1.96324	2.83902	2.34598	2.0607	3.73285	2.49642	1.39557	-1.21238	1.14786	1.40416
7	40	1.41063	5.93535	1.36578	3.00341	6.90171	2.11192	3.33325	5.08224	3.91297	2.67943	4.04137	4.26354	3.80917	0.916136	0.8234	2.60635
8	50	1.95589	4.6499	2.69489	3.49099	6.2568	2.60545	3.68371	4.86795	4.43349	2.78255	4.41483	5.501	4.52179	1.26723	1.99577	3.61137
9	60	3.14813	6.24481	2.95894	4.02937	7.85315	3.62625	4.83069	5.30565	5.40946	4.42215	4.21457	6.25338	4.22486	3.1708	4.04198	4.90972
10	70	3.58352	8.41697	2.58926	5.74098	9.08722	3.59251	6.03682	4.58983	6.26072	3.86531	4.2308	8.58474	5.46346	3.58224	3.89057	5.35692
11	80	4.4665	8.69667	3.71591	6.54853	8.91604	4.81155	6.05503	6.43637	6.54266	3.34455	5.06974	8.4115	5.03928	4.06499	3.37145	5.24632
12	90	4.98734	10.5475	4.71493	6.1219	10.4964	5.19541	6.4328	6.44549	5.81069	4.88104	6.66641	8.88668	4.89506	5.30477	3.92085	6.13112
13	100	3.38007	8.94067	4.42006	6.10159	9.97893	5.90827	7.11096	6.97437	6.8734	5.13883	7.1806	9.19356	5.62889	3.48349	4.08524	5.05879
14	110	4.77982	8.68477	4.83375	8.03666	8.99168	7.17792	7.09275	6.24943	6.73785	5.14915	7.55947	10.0053	5.84522	4.64648	5.23163	4.75103
15	120	5.68314	10.1547	5.62152	8.33123	9.57687	7.68831	7.76636	7.47589	5.13293	6.74233	7.36462	8.39665	6.15487	5.09631	5.01966	6.40521
16	130	5.69535	10.0654	5.65232	7.31037	8.95585	8.38007	7.86194	7.26161	5.08413	5.78849	6.37414	8.4808	7.89397	5.90271	5.54743	6.29942
17	140	6.87129	8.74428	6.15843	8.10268	8.78467	8.63315	8.18509	6.3315	3.36534	5.24711	7.58653	7.98087	6.10396	6.01791	6.90578	7.10246
18	150	6.71667	9.6429	5.44108	7.96047	8.69709	8.70064	8.33529	8.03213	5.90286	4.83463	8.51205	7.48589	6.74022	6.05082	7.15669	6.58794
19	160	6.52542	8.48839	6.18043	7.26974	7.9885	8.15651	7.96207	7.98198	2.97494	5.14399	7.42415	0.402598	5.64586	6.28122	6.99663	7.19383
20	170	6.75736	10.2856	5.81516	7.158	7.1127	8.66268	7.4068	8.37408	3.29485	5.05634	7.07776	2.14003	5.20047	6.85174	7.15669	7.76124
21	180	7.1846	8.79189	6.32126	6.86343	7.31971	7.93717	8.87235	7.72666	2.15078	3.79312	5.43779	2.15983	7.07108	6.42385	6.46021	6.99186
22	190	6.90791	8.11347	6.27725	6.40124	7.65012	7.30868	6.88339	7.95006	0.87116	3.45283	4.95608	2.48157	8.20362	5.59551	6.95769	6.72739
23	200	6.85094	7.26841	5.89437	6.7009	6.80617	7.1737	7.34763	8.09596	1.56519	3.23112	4.35529	3.08051	7.36376	6.55551	5.94109	6.48215
24	210	5.45528	7.08987	6.97699	6.54345	6.71461	7.74736	6.85608	7.98654	-0.245805	1.85446	4.95066	1.44209	7.877	6.14408	6.46454	6.1792
25	220	5.75231	6.07223	5.28265	5.64956	6.45187	7.17792	6.06413	8.49262	1.30493	2.54021	5.13469	1.79848	7.02442	4.26796	4.83364	5.09245
26	230	6.46032	7.11963	5.71394	6.18793	5.54023	7.16948	5.86842	6.57771	0.605475	1.9318	2.86144	1.98163	7.27044	4.0211	5.1105	5.07321
27	240	5.33727	7.7683	4.86896	5.26356	5.55218	6.56208	5.45424	8.05493	0.377744	2.57631	3.75992	1.18964	7.39345	3.66452	4.60436	4.78469
28	250	5.50817	5.76277	6.21564	4.90295	5.5044	6.48615	5.6454	7.35279	-0.80429	2.1432	5.97903	2.25883	6.473	2.23273	4.05929	4.09224
29	260	5.59769	6.64354	5.23864	4.56266	5.42479	6.53677	4.83524	7.38471	1.25071	2.41647	4.44189	0.565946	7.83459	1.55798	3.50556	3.77487
30	270	4.91003	6.60188	4.23962	4.88772	5.18195	6.39757	4.03873	6.54579	0.193391	2.10195	4.38777	1.23914	7.51222	1.62381	3.92085	4.18841
31	280	4.70251	6.23291	4.52568	4.12587	5.1302	5.79016	4.50298	6.792	-0.717535	1.02949	1.1619	-1.0428	9.12406	2.13399	3.87759	3.87104
32	290	3.53876	6.76256	4.43327	3.42497	5.31332	5.82391	4.56215	5.82542	-1.47122	1.85962	3.41352	-0.988347	6.78264	1.52506	3.91653	3.26514
33	300	4.42581	5.51877	3.37264	4.0446	4.93513	5.13635	4.29816	6.34518	-2.33335	0.673727	1.04824	-0.433948	7.16864	0.565042	2.77446	2.44285
34	310	4.44209	6.81612	3.74672	3.07452	3.92794	5.2165	3.55172	5.56097	0.0307256	0.204524	1.01035	-1.67145	7.02866	0.444354	2.26398	2.66405
35	320	4.76761	5.01292	3.60149	3.45036	4.55694	4.90014	3.73833	5.36948	-2.1002	0.503576	3.83028	-1.3101	7.6225	0.482755	2.26398	3.11607
36	330	3.82766	4.29283	3.11738	2.94246	3.48605	3.50393	4.03873	4.58071	-1.92668	-0.419361	1.02659	-0.770547	5.27258	0.268807	1.66699	2.92372
Sample number (%total oxidation)	Time
1	0	0	0	0	0	0	0	0	0	0	0	0	0	0	0	0	0
2	0	0	0	0	0	0	0	0	0	0	0	0	0	0	0	0	0
3	0	0	0	0	0	0	0	0	0	0	0	0	0	0	0	0	0
4	10	0.0517684	0.0378568	0.0188267	-0.0218683	0.114013	-0.0039839	-0.0279417	0.156795	0.0391601	0.067745	-0.0312728	0.0228249	0.0526699	-0.0603445	-0.0344887	-0.0553011
5	20	0.0606977	0.210278	0.0854534	0.0097348	0.437252	0.0189821	0.056515	0.552074	0.375483	0.348893	-0.0239057	0.228935	0.195479	-0.206634	-0.0890457	-0.0985803
6	30	0.0937027	0.6024	0.229098	0.179319	0.966839	0.0967852	0.332517	1.02714	0.868144	0.734022	0.325805	0.620256	0.401917	-0.393611	-0.0134594	0.0304551
7	40	0.287099	1.35457	0.438758	0.545716	1.86234	0.323632	0.77389	1.68725	1.38972	1.12903	0.973657	1.18359	0.835645	-0.418298	0.150812	0.364664
8	50	0.567642	2.23667	0.777147	1.08692	2.95889	0.716747	1.35864	2.51643	2.08526	1.5842	1.67834	1.9973	1.52989	-0.236351	0.385743	0.882807
9	60	0.992977	3.14457	1.2483	1.71361	4.13472	1.23606	2.06817	3.36423	2.90551	2.18459	2.39746	2.97683	2.25878	0.133486	0.888888	1.5929
10	70	1.55395	4.36638	1.71065	2.52781	5.54641	1.83762	2.9738	4.18885	3.87802	2.87521	3.10124	4.21334	3.06614	0.696239	1.54993	2.44845
11	80	2.22478	5.79252	2.23608	3.55194	7.04668	2.53796	3.98145	5.1077	4.94497	3.47603	3.87628	5.62969	3.94137	1.33351	2.1551	3.33205
12	90	3.0126	7.3962	2.93865	4.6078	8.66439	3.37187	5.0221	6.18119	5.97441	4.1615	4.85429	7.07121	4.76923	2.11432	2.76279	4.28017
13	100	3.70989	9.02021	3.6999	5.62643	10.3707	4.29718	6.15075	7.29951	7.03142	4.99649	6.00821	8.5779	5.64623	2.84668	3.42997	5.21267
14	110	4.38988	10.489	4.47105	6.80462	11.9516	5.38769	7.33439	8.4015	8.16569	5.85382	7.23655	10.1778	6.6024	3.52417	4.20638	6.03015
15	120	5.26179	12.0589	5.34232	8.16861	13.4989	6.62654	8.57265	9.54527	9.15493	6.84478	8.48022	11.7113	7.60241	4.33607	5.06065	6.95984
16	130	6.21	13.744	6.28181	9.47207	15.0433	7.96558	9.87501	10.7734	10.0063	7.88901	9.62512	13.1178	8.77315	5.25266	5.94124	8.01856
17	140	7.25722	15.3114	7.26604	10.7565	16.5217	9.38334	11.2123	11.9062	10.7105	8.80864	10.7885	14.4896	9.93964	6.24604	6.97901	9.13538
18	150	8.38955	16.8437	8.23266	12.0951	17.9785	10.8278	12.589	13.1031	11.4828	9.64879	12.1301	15.7785	11.01	7.25177	8.15088	10.2762
19	160	9.49305	18.3546	9.20112	13.3643	19.369	12.2326	13.9471	14.4376	12.2226	10.4803	13.4581	16.4358	12.0422	8.27944	9.33032	11.4247
20	170	10.6	19.9191	10.2008	14.5666	20.6274	13.6342	15.2278	15.8006	12.7451	11.3304	14.6666	16.6477	12.946	9.37385	10.5098	12.671
21	180	11.7618	21.5089	11.2121	15.735	21.8301	15.0175	16.5844	17.1424	13.1989	12.0678	15.7095	17.006	13.9687	10.4802	11.6445	13.9004
22	190	12.9362	22.9177	12.262	16.8404	23.0776	16.288	17.8974	18.4488	13.4508	12.6717	16.5757	17.3928	15.2415	11.4818	12.7627	15.0437
23	200	14.0827	24.1995	13.2763	17.9323	24.2823	17.4949	19.0833	19.7859	13.6538	13.2286	17.3516	17.8563	16.5388	12.4944	13.8376	16.1445
24	210	15.1082	25.3961	14.3489	19.036	25.409	18.7383	20.267	21.1261	13.7637	13.6524	18.1271	18.2332	17.8089	13.5527	14.8714	17.1996
25	220	16.0422	26.4929	15.3706	20.0521	26.5062	19.9821	21.3436	22.4994	13.852	14.0187	18.9676	18.5033	19.0507	14.4203	15.8129	18.1389
26	230	17.0599	27.5922	16.2869	21.0385	27.5056	21.1777	22.338	23.7553	14.0112	14.3913	19.6339	18.8183	20.2419	15.1111	16.6416	18.986
27	240	18.0431	28.8329	17.1688	21.9928	28.4299	22.322	23.2816	24.9746	14.0931	14.767	20.1857	19.0825	21.4639	15.7515	17.4511	19.8075
28	250	18.9469	29.9605	18.0926	22.84	29.3513	23.4093	24.2065	26.2586	14.0576	15.1603	20.9973	19.3699	22.6194	16.243	18.1731	20.5473
29	260	19.8723	30.9943	19.0471	23.6288	30.2621	24.4946	25.0799	27.4867	14.0948	15.5403	21.8657	19.6053	23.8117	16.5589	18.8035	21.2029
30	270	20.748	32.0981	19.8369	24.4163	31.146	25.5724	25.8194	28.6476	14.2151	15.9168	22.6015	19.7557	25.0906	16.824	19.4224	21.8665
31	280	21.549	33.1677	20.5674	25.1675	32.0053	26.5881	26.5312	29.7591	14.1714	16.1778	23.064	19.7721	26.477	17.1372	20.0722	22.5381
32	290	22.2358	34.2506	21.314	25.7967	32.8756	27.5559	27.2867	30.8106	13.989	16.4185	23.4452	19.6028	27.8026	17.4421	20.7218	23.1328
33	300	22.8995	35.2741	21.9644	26.4192	33.7297	28.4693	28.025	31.8248	13.672	16.6296	23.8171	19.4843	28.9652	17.6163	21.2793	23.6084
34	310	23.6385	36.302	22.5577	27.0124	34.4682	29.332	28.6792	32.817	13.4801	16.7028	23.9886	19.3089	30.1483	17.7004	21.6992	24.034
35	320	24.406	37.2877	23.1701	27.5562	35.1753	30.1751	29.2867	33.7278	13.3077	16.7618	24.392	19.0604	31.3692	17.7776	22.0765	24.5157
36	330	25.1223	38.0632	23.73	28.0889	35.8456	30.8754	29.9348	34.557	12.9721	16.7689	24.7967	18.887	32.4438	17.8403	22.4041	25.019
3 day food diary prior to 30% exercise condition
Energy intake (kcal)		2977	3098	3052	3019	2332	3179	2357	1924	3296	1405	5086	1710	2043	2904	2500	2205
Protein intake (g)		93	182	153	119	132	111	90	85	116	55	246	105	110	118	117	114
Animal protein (g)		59	130	92	80	92	64	27	52	49	36	195	70	66	75	54	72
Plant protein (g)		33	52	42	39	41	47	62	33	68	19	52	35	45	42	25	42
Carbohydrate intake (g)		360	351	421	434	244	410	296	190	356	173	509	226	189	274	342	282
Fat intake (g)		125	100	76	84	77	114	83	89	140	51	219	39	87	140	72	64
Protein en%		13	23	20	16	23	14	16	18	14	16	20	24	21	16	18	21
Carbohydrate en%		48	46	56	58	42	51	50	41	43	49	40	53	37	38	55	52
Fat en%		37	28	22	25	30	32	31	41	39	33	38	20	39	43	26	26
30% VO2max breath test
Weight 30% breath test (kg)		71.3	94.5	75.4	87.7	72.5	71.8	81.1	70.2	89.9	90.3	90.7	70.4	69.2	85.9	64.7	72.1
Urine (L)		1.44	2.85	2.03	1.49	2.86	1.2	1.8	1.3	2.52	1.19	2.53	1.63	2.64	2.05	0.8	1.86
Urea (mmol/24h)		449.1	711	691.9	756.622	314.6	300	371.2	322.8	498.2	325.4	832.3	360.1	321	576.9	356.9	398.9
Urea based protein intake		92.4069	142.734	135.691	149.401	69.1019	66.4112	80.6731	70.0913	104.603	74.4406	163.226	76.6575	69.5825	117.601	74.9931	83.7769
Creatinine (mmol/24h)		16.4	20.8	22.1	28.906	11.9	12.2	17.1	12.9	21.4	16	25.6	12.4	8.2	18	12.4	20.6
Creatinine based Lean Body Mass		61.1799	75.614	79.8786	102.206	46.4177	47.4019	63.4762	49.6982	77.5823	59.8677	91.3603	48.058	34.2799	66.4286	48.058	74.9579
Sample number (%oxidation per hour)	Time
1	0	0	0	0	0	0	0	0	0	0	0	0	0	0	0	0	0
2	0	0	0	0	0	0	0	0	0	0	0	0	0	0	0	0	0
3	0	0	0	0	0	0	0	0	0	0	0	0	0	0	0	0	0
4	10	0.53198	-0.334147	-0.143552	0.319591	2.28078	-0.324003	0.593431	0.594233	-1.1427	0.550316	1.09336	0.923352	0.300705	-0.750377	0.303438	-0.429232
5	20	1.00213	1.66017	0.789533	1.27309	3.44341	0.0810007	0.399394	0.630801	-0.202199	-0.10583	-1.12487	0.529465	-0.300706	-0.502946	1.1602	0.787416
6	30	1.82598	2.80505	1.2157	2.52159	4.00319	1.26617	0.166549	0.859352	0.115012	1.87318	0.70976	2.0836	0.724988	1.10292	1.9387	0.640886
7	40	3.06821	3.09523	0.93757	4.48652	7.11641	2.43853	1.41324	0.22398	1.40055	1.35991	1.97732	3.67626	2.2285	2.12659	2.28058	2.75446
8	50	4.06458	2.6204	2.49868	4.99751	8.67946	4.03294	2.64536	2.23065	2.89198	1.88377	2.62221	5.8854	3.39836	3.05323	3.56571	3.10524
9	60	5.22916	3.44872	2.71849	5.22403	8.7096	4.34841	3.41665	2.43634	2.74729	2.72511	4.95716	6.001	5.43322	2.73788	3.79225	4.50392
10	70	6.26864	4.57249	3.68297	7.74732	10.9013	5.48666	4.28496	1.83755	3.40396	2.58224	5.11838	7.42237	6.61953	4.41165	3.83756	5.63173
11	80	6.73447	6.49818	4.4052	7.505	11.5558	5.60176	5.08049	2.12552	3.8436	4.13792	4.37898	8.38564	6.51655	4.56204	5.22565	5.13887
12	90	8.0198	7.77493	4.54875	7.54188	12.2792	7.03841	5.4055	2.81116	6.21429	3.49766	5.38523	7.66212	4.83182	5.29461	4.76021	4.33963
13	100	8.58914	6.76197	5.40106	7.56821	12.8217	7.26009	6.0264	4.17331	5.22928	2.69336	5.02943	8.27005	6.94082	6.16302	5.26272	5.8715
14	110	8.82637	9.08333	6.00217	8.22142	12.3351	7.17056	7.27791	4.68068	6.2755	3.18546	6.02456	7.87618	6.73898	5.77491	6.02061	5.83154
15	120	8.36486	8.93033	6.83205	7.91589	12.9638	8.04875	6.6085	4.4887	5.66335	4.56652	7.3866	8.61255	7.46394	5.35768	6.86499	6.29776
16	130	8.72716	9.16247	6.5629	8.02125	12.1586	7.65229	6.68126	4.68068	6.35897	4.85226	7.41995	7.097	6.59893	7.09934	7.63522	7.3634
17	140	7.90766	10.8876	5.85862	7.51027	12.2792	7.18335	6.85104	6.36735	5.61883	3.23838	9.02103	6.88721	6.90786	7.97745	7.3469	7.93174
18	150	8.7401	10.2915	6.01563	8.1108	11.0692	8.23632	5.41035	5.45774	6.22542	4.57711	8.06483	6.55756	5.78746	6.73549	6.91029	7.18579
19	160	8.89106	9.72698	6.12777	7.10991	10.9831	6.28385	4.91557	5.90111	4.50027	3.81514	7.08639	6.01812	6.6566	7.07024	7.46635	7.02595
20	170	7.63162	8.70347	5.94834	7.0467	9.97123	6.53111	5.66744	6.07938	4.99556	4.3337	7.29765	4.58817	5.77511	7.67181	6.56842	6.89718
21	180	6.82074	7.93321	6.13674	5.97733	10.6085	5.95986	4.55175	5.10578	3.33162	5.95287	7.14199	3.80041	5.52384	8.44803	6.53959	6.40432
22	190	6.96307	9.50012	5.89002	6.98349	9.31243	5.64013	3.91144	5.18805	3.43735	4.81522	5.54645	4.21998	6.39709	6.31827	6.7373	6.17343
23	200	6.66977	10.1701	5.46835	5.56644	8.49	5.40992	3.3827	4.05903	2.30765	5.98991	4.7737	3.46219	5.75451	8.0017	5.96706	6.26668
24	210	6.20826	8.72458	5.29789	5.37679	8.81725	3.95194	3.89689	4.13217	1.87914	4.18554	5.31852	4.20286	6.26116	7.37102	6.85675	6.44873
25	220	6.3506	7.80131	7.20438	5.36626	7.82689	4.57436	2.39312	3.74821	2.15739	5.33377	5.06279	3.29094	5.27669	7.66211	6.33364	6.17343
26	230	5.56559	9.28381	5.32032	5.00278	6.33703	4.2461	1.42294	3.36425	1.1056	4.63531	4.04542	4.80224	5.00895	6.70153	5.74052	6.51089
27	240	5.12132	7.04159	5.45938	4.33902	6.69012	4.31857	1.80616	4.21445	1.12229	4.40249	4.54577	2.95271	5.2355	6.2649	5.58812	4.56608
28	250	4.23279	6.36628	4.98388	3.99134	6.50066	3.30821	1.5054	3.3094	1.0889	4.06913	4.02874	2.70011	4.07802	6.88103	4.51307	5.4408
29	260	5.42756	7.23152	5.75096	3.60152	5.63086	3.24853	2.75208	1.70499	0.320921	2.99497	4.72367	2.65302	4.58879	7.00232	4.65723	5.33424
30	270	3.78421	7.14183	5.56255	2.84294	6.03131	2.92027	0.719555	3.05342	-0.218894	2.38646	4.00095	2.42183	4.51053	5.37709	3.47509	4.58384
31	280	3.70226	6.84638	3.81754	3.43821	5.2304	2.86911	0.865083	3.25455	0.337616	2.84681	n/a	2.73008	3.71141	5.22669	2.95197	4.65488
32	290	4.03007	2.9475	3.34652	2.54793	5.41556	2.32343	0.486711	1.22503	0.382137	1.94726	2.79455	2.28911	4.68765	5.28976	3.21147	3.93557
33	300	3.66344	4.90487	3.21643	2.15811	5.62224	1.83317	0.69045	2.23065	1.36716	1.66153	4.02318	2.1521	3.52193	5.55174	3.26502	3.82012
34	310	3.66776	4.74131	2.9383	2.28454	5.20887	1.07006	0.292673	2.57347	0.754997	1.50278	2.07739	1.97657	2.34384	4.9065	2.94786	4.02881
35	320	4.16378	3.84969	2.51663	1.58917	4.83856	1.12974	-0.0129358	2.56433	-1.05923	2.14834	2.9113	1.68115	4.27986	5.44986	2.84076	3.46934
36	330	2.9992	5.55908	0.780561	-0.665523	5.38111	0.6949	-0.570795	0.278833	-0.29124	2.27004	2.29976	1.52274	1.96487	5.27521	1.96341	2.56353
Sample number (%total oxidation)	Time
1	0	0	0	0	0	0	0	0	0	0	0	0	0	0	0	0	0
2	0	0	0	0	0	0	0	0	0	0	0	0	0	0	0	0	0
3	0	0	0	0	0	0	0	0	0	0	0	0	0	0	0	0	0
4	10	0.0443317	-0.0278456	-0.0119627	0.0266326	0.190065	-0.0270003	0.0494526	0.0495194	-0.0952253	0.0458596	0.0911136	0.076946	0.0250588	-0.0625314	0.0252865	-0.0357693
5	20	0.172174	0.0826567	0.0418691	0.159356	0.667081	-0.0472505	0.132188	0.151606	-0.2073	0.0829001	0.0884879	0.198014	0.0250587	-0.166975	0.147256	-0.00592064
6	30	0.407851	0.454759	0.208972	0.47558	1.28763	0.0650134	0.17935	0.275785	-0.214566	0.23018	0.0538952	0.41577	0.0604156	-0.116977	0.405498	0.113104
7	40	0.8157	0.94645	0.388411	1.05959	2.21426	0.373738	0.310999	0.366063	-0.0882695	0.499604	0.277818	0.895758	0.30654	0.152149	0.757104	0.39605
8	50	1.4101	1.42275	0.674766	1.84993	3.53059	0.913028	0.649216	0.570615	0.269441	0.769911	0.661112	1.69256	0.775445	0.583801	1.24429	0.884359
9	60	2.18458	1.92851	1.10953	2.70172	4.97968	1.61147	1.15438	0.959531	0.73938	1.15398	1.29273	2.6831	1.51141	1.06639	1.85746	1.51846
10	70	3.14273	2.59694	1.64299	3.78267	6.61392	2.43106	1.79618	1.31569	1.25198	1.59626	2.13235	3.80171	2.5158	1.66219	2.49327	2.36309
11	80	4.22632	3.5195	2.317	5.05369	8.48534	3.3551	2.57664	1.64594	1.85595	2.15628	2.9238	5.11904	3.61048	2.41	3.24854	3.26064
12	90	5.45584	4.70893	3.06316	6.3076	10.4716	4.40844	3.45047	2.05733	2.69411	2.79257	3.73749	6.45636	4.55618	3.23138	4.0807	4.05052
13	100	6.83992	5.92033	3.89231	7.56677	12.5633	5.59999	4.40313	2.63937	3.64774	3.30849	4.60538	7.78404	5.53723	4.18619	4.91594	4.90144
14	110	8.29121	7.24078	4.84258	8.88258	14.6597	6.80254	5.51182	3.37721	4.60647	3.79839	5.52654	9.12956	6.67721	5.18101	5.85622	5.8767
15	120	9.72381	8.74192	5.9121	10.2274	16.768	8.07082	6.66902	4.14132	5.60137	4.44439	6.64414	10.5036	7.86079	6.10873	6.93002	6.88747
16	130	11.1481	10.2496	7.02834	11.5554	18.8615	9.37924	7.7765	4.90544	6.60323	5.22929	7.87802	11.8127	9.03269	7.14681	8.13837	8.0259
17	140	12.5344	11.9205	8.06347	12.8497	20.898	10.6155	8.9042	5.8261	7.60138	5.90351	9.2481	12.9781	10.1583	8.40321	9.38688	9.3005
18	150	13.9217	13.6854	9.05299	14.1515	22.8437	11.9005	9.92598	6.81153	8.5884	6.5548	10.6719	14.0985	11.2162	9.62929	10.575	10.5603
19	160	15.391	15.3536	10.0649	15.4199	24.6814	13.1105	10.7865	7.7581	9.48221	7.25416	11.9345	15.1465	12.2532	10.7798	11.773	11.7446
20	170	16.7679	16.8895	11.0713	16.5996	26.4276	14.1784	11.6684	8.75647	10.2735	7.93323	13.1332	16.0303	13.2892	12.0083	12.9426	12.9049
21	180	17.9722	18.2759	12.0784	17.6849	28.1425	15.2194	12.52	9.68857	10.9675	8.79044	14.3365	16.7294	14.2308	13.3516	14.0349	14.0133
22	190	19.1209	19.7287	13.0806	18.765	29.8026	16.186	13.2253	10.5464	11.5315	9.68778	15.3939	17.3977	15.2242	14.5821	15.1413	15.0615
23	200	20.2569	21.3679	14.0271	19.8108	31.2862	17.1069	13.8331	11.317	12.0103	10.5882	16.2539	18.0379	16.2368	15.7754	16.2	16.0981
24	210	21.3301	22.9424	14.9243	20.7228	32.7284	17.887	14.4397	11.9996	12.3592	11.4362	17.0949	18.6767	17.2381	17.0565	17.2687	17.1578
25	220	22.3767	24.3196	15.9662	21.618	34.1154	18.5975	14.9639	12.6563	12.6956	12.2294	17.96	19.3012	18.1996	18.3093	18.3679	18.2096
26	230	23.3697	25.7433	17.0099	22.4821	35.2958	19.3326	15.2819	13.249	12.9675	13.0602	18.719	19.9756	19.0567	19.5062	19.3741	19.2666
27	240	24.2603	27.1038	17.9082	23.2606	36.3814	20.0463	15.551	13.8805	13.1531	13.8133	19.435	20.6218	19.9104	20.5868	20.3181	20.1897
28	250	25.0398	28.2211	18.7785	23.9548	37.4806	20.6819	15.827	14.5075	13.3374	14.5193	20.1495	21.0929	20.6866	21.6823	21.1599	21.0236
29	260	25.8448	29.3543	19.6731	24.5875	38.4915	21.2283	16.1818	14.9254	13.4549	15.108	20.8789	21.539	21.4088	22.8392	21.9241	21.9215
30	270	26.6125	30.552	20.6158	25.1246	39.4634	21.7423	16.4711	15.3219	13.4634	15.5564	21.6059	21.9619	22.1671	23.8708	22.6018	22.7481
31	280	27.2363	31.7177	21.3975	25.648	40.4019	22.2248	16.6031	15.8476	13.4733	15.9925	n/a	22.3912	22.8522	24.7545	23.1374	23.5179
32	290	27.8807	32.5339	21.9945	26.1468	41.289	22.6575	16.7158	16.2209	13.5333	16.3921	22.7385	22.8095	23.5522	25.6309	23.651	24.2338
33	300	28.5218	33.1882	22.5414	26.539	42.2089	23.0039	16.8139	16.5089	13.679	16.6928	23.3066	23.1796	24.2363	26.5343	24.1907	24.8801
34	310	29.1327	33.9921	23.0543	26.9092	43.1114	23.2458	16.8958	16.9092	13.8559	16.9565	23.815	23.5237	24.7251	27.4058	24.7084	25.5342
35	320	29.7854	34.708	23.5089	27.232	43.9487	23.4291	16.9191	17.3374	13.8305	17.2607	24.2307	23.8285	25.2771	28.2689	25.1908	26.159
36	330	30.3823	35.4921	23.7837	27.309	44.8004	23.5812	16.8704	17.5743	13.718	17.6289	24.665	24.0955	25.7975	29.1626	25.5912	26.6618
3 day food diary prior to 60% exercise condition
Energy intake (kcal)		4000	2770	2965	2955	2558	3100	2122	2338	3408	1591	4558	1695	1810	2859	2638	2364
Protein intake (g)		130	113	108	110	95	89	80	116	70	89	279	89	107	148	92	124
Animal protein (g)		77	68	55	75	50	30	39	77	23	49	225	56	57	100	46	90
Plant protein (g)		54	46	52	34	46	59	41	40	48	33	55	32.3	31	48	45	34
Carbohydrate intake (g)		387	356	394	342	342	461	256	271	374	173	417	231	213	249	289	237
Fat intake (g)		206	92	99	118	80	92	81	84	99	57	186	42	53	115	117	98
Protein en%		13	16	15	14	15	12	15	20	9	21	23	21	24	21	14	21
Carbohydrate en%		38	51	53	48	56	59	46	46	48	44	38	55	48	36	43	40
Fat en%		46	30	30	35	26	26	36	33	27	33	37	23	25	36	41	38
60% VO2max breath test
Weight 60% breath test (kg)		71.2	94.4	75.9	87.2	72.8	71.1	82.5	70.6	90	90.1	91.2	71.1	70.1	85.6	64.5	72.8
Urine (L)		1.88	2.04	1.64	1.2	1.4	1.4	0.7	1.48	4.1	2.47	1.95	1.2	2	2	1.5	1.61
Urea (mmol/24h)		471.88	533.6	418.3	584.6	417.2	338.2	288.8	395.7	461.25	492.518	895.4	309.7	338.1	634	409.3	443.8
Urea based protein intake		96.374	111.67	87.9081	119.2	87.115	72.9606	66.5244	82.9262	98.1562	103.648	174.365	67.9731	72.7494	127.535	84.1244	91.77
Creatinine (mmol/24h)		14.476	19.2	16.1	19.4	10.6	14	16	11.2	21.32	17.784	22.8	11.8	11	21	13.6	19.3
Creatinine based Lean Body Mass		54.8682	70.3652	60.1957	71.0213	42.1531	53.3067	59.8677	44.1214	77.3198	65.7201	82.1749	46.0897	43.4653	76.2701	51.9945	70.6933
Sample number (%oxidation per hour)	Time
1	0	0	0	0	0	0	0	0	0	0	0	0	0	0	0	0	0
2	0	0	0	0	0	0	0	0	0	0	0	0	0	0	0	0	0
3	0	0	0	0	0	0	0	0	0	0	0	0	0	0	0	0	0
4	10	0.53401	0.158716	-0.188062	1.29644	1.90909	0.104711	0.930418	1.3061	2.23279	-1.06369	1.94979	0.255523	-0.106033	0.178682	0	0.599771
5	20	0.991122	1.67611	0.261373	5.59059	2.68767	1.58811	2.55248	1.59773	4.50321	0.411048	4.06008	2.31805	1.85769	0.22377	-0.715248	1.09216
6	30	2.10613	4.19286	1.18893	4.5416	3.84455	2.67448	4.50725	1.40958	5.30519	2.55016	6.73851	4.18998	4.33457	1.24576	1.26245	2.60155
7	40	3.34502	4.82074	2.58981	5.18572	5.21696	3.11077	5.40376	1.47073	7.10117	1.54856	6.88461	5.15558	4.16068	2.66853	1.21936	2.93288
8	50	3.72095	6.19682	2.40335	6.27152	6.96324	4.35855	6.15701	3.51687	9.236	3.93428	7.08481	7.20111	5.56876	3.82577	1.65454	3.88084
9	60	3.973	7.2956	3.962	7.52907	6.72571	5.43182	7.56646	4.28829	9.56357	3.78329	8.65939	8.17517	7.60452	5.2385	2.6283	5.84577
10	70	5.93811	7.7665	4.23931	8.10571	8.56436	5.88555	7.5757	5.87345	9.56357	6.0784	9.44938	8.05235	8.77507	5.26856	3.63221	5.93781
11	80	5.66898	9.62916	4.23931	8.67007	9.63323	6.40037	9.28089	6.37674	10.1396	6.38542	10.0067	10.0004	8.8811	6.64621	4.02861	7.10663
12	90	6.03636	11.0471	4.48793	10.4429	10.8165	7.15513	10.6765	7.10581	10.7778	7.50276	12.2089	11.5166	9.33066	6.86162	4.83863	8.00856
13	100	7.43329	11.6697	5.20988	11.0502	10.4118	7.63941	9.95557	5.98634	11.5911	7.16555	12.0736	11.2582	9.89048	7.578	6.07089	8.99791
14	110	7.90747	12.5696	6.24259	11.5716	11.1991	8.60794	9.81694	6.7013	9.3772	8.60501	12.4145	11.2074	10.2128	8.12906	6.61808	8.74022
15	120	8.54398	13.4172	5.8362	12.8414	10.6845	9.5852	9.31786	7.16696	8.36061	8.95229	11.7544	11.9189	10.3019	9.42153	5.33412	9.2464
16	130	7.50164	13.208	6.93107	11.5839	9.47048	9.24054	10.5193	7.62792	9.20777	9.65188	11.5434	10.3308	9.07195	9.70207	6.75595	8.88287
17	140	7.36921	10.8849	6.18522	10.3754	9.708	8.29382	11.4251	7.44448	7.63206	8.53958	10.9969	11.1015	9.41124	9.18107	7.15234	9.42126
18	150	7.57853	11.6435	7.22749	9.58409	9.32972	8.39853	10.353	8.20647	7.649	8.39865	10.2015	10.6611	8.59695	9.46161	6.55345	8.75863
19	160	7.1727	10.9424	6.17566	8.82343	8.54237	8.06696	10.621	7.27985	6.67195	7.79468	11.1051	10.0343	9.12709	9.1961	7.54011	8.87367
20	170	6.70279	10.7802	6.39559	8.00142	8.02772	8.09314	10.0711	6.28267	6.88656	6.56661	10.142	9.91998	8.19828	8.37453	7.07478	8.49173
21	180	6.80531	9.86461	5.17641	7.89714	7.03362	7.09842	9.11453	6.30619	5.38991	6.58171	10.0933	9.14922	7.64693	8.54986	6.82058	7.52078
22	190	6.3354	9.88554	4.62658	7.3205	7.06001	7.08533	8.87423	5.63356	3.71816	5.10701	9.39527	7.78978	8.86838	7.24236	5.78652	7.51618
23	200	5.97229	9.55591	4.18194	7.11193	6.39141	5.82447	8.86499	5.84522	3.66733	5.23787	9.74697	7.23923	7.21009	8.31942	5.54093	7.63583
24	210	5.37848	8.36297	4.18672	5.86051	6.1099	5.96408	8.72636	4.35885	3.28893	5.78145	8.12371	7.20111	7.40943	6.51596	5.75636	7.35052
25	220	5.02391	8.92282	3.11574	4.82378	6.03512	5.44927	8.39826	4.1707	2.43611	4.59363	8.59446	6.62938	6.86232	6.26047	5.04113	5.79976
26	230	3.76367	8.35251	3.33089	4.9158	6.65094	5.43618	8.68015	3.82732	1.85438	4.83522	8.0696	5.78237	7.32885	6.00999	5.528	5.21534
27	240	4.16524	8.55656	2.66153	3.71344	6.28145	5.53216	7.08586	3.90729	1.64541	2.75149	5.85653	5.57485	6.83687	5.00305	4.20095	4.90702
28	250	3.48172	7.74557	1.6527	4.30849	3.70819	4.76866	7.30306	3.71914	1.78096	4.18594	6.99283	5.07511	5.84868	4.16643	4.83001	4.48827
29	260	2.91781	7.77173	2.31251	3.33924	3.25951	4.04443	6.88715	3.18291	0.860359	3.25481	6.16495	4.66431	6.5103	3.84581	4.92049	4.47446
30	270	2.92209	7.10724	2.16429	-0.359896	3.82695	4.10115	5.77808	2.69372	0.549727	2.51493	7.16056	5.00311	6.40851	4.18647	3.83903	3.62314
31	280	3.1186	7.27467	1.24152	1.75653	4.96183	3.19803	4.9093	2.11515	0.0414178	1.80525	6.57618	5.34192	4.5636	4.09128	3.52019	4.3042
32	290	2.77684	5.77301	0.734713	0.848616	4.40319	4.31493	5.09876	2.02578	-0.133667	2.62063	6.57077	4.58807	4.36426	3.05428	3.32199	4.21677
33	300	3.07588	6.94504	0.452622	0.609368	4.7067	2.63958	4.30392	1.90348	0.93943	3.14408	6.12166	5.96448	5.82323	3.70554	3.22289	3.92225
34	310	1.76009	6.1602	0.0749058	-0.0408972	3.90173	2.56104	4.63665	1.0709	-1.07122	1.49822	6.13249	4.99888	5.30157	2.37796	3.5762	4.06491
35	320	1.50377	6.55262	-0.933934	-0.832259	4.0337	3.44235	4.44256	1.0662	0.465009	3.80846	5.31002	4.63466	4.14796	2.79377	3.34784	3.01571
36	330	2.01214	6.42181	-1.21125	0.192217	3.10116	2.26437	4.7799	2.10104	-1.21242	1.66935	4.90961	3.63941	3.91045	2.28278	3.33923	3.21358
Sample number (%total oxidation)	Time
1	0	0	0	0	0	0	0	0	0	0	0	0	0	0	0	0	0
2	0	0	0	0	0	0	0	0	0	0	0	0	0	0	0	0	0
3	0	0	0	0	0	0	0	0	0	0	0	0	0	0	0	0	0
4	10	0.0445008	0.0132263	-0.0156718	0.108037	0.159091	0.00872593	0.0775349	0.108841	0.186066	-0.0886412	0.162482	0.0212936	-0.00883607	0.0148902	0	0.0499809
5	20	0.171595	0.166128	-0.00956247	0.681956	0.542154	0.149795	0.367776	0.350827	0.747398	-0.143028	0.663305	0.235758	0.137135	0.0484279	-0.059604	0.190975
6	30	0.429699	0.655209	0.111296	1.5263	1.08651	0.505011	0.956087	0.601436	1.56476	0.103739	1.56319	0.778094	0.653156	0.170889	-0.0140039	0.498785
7	40	0.883961	1.40634	0.426191	2.33691	1.84163	0.987115	1.78201	0.841462	2.59863	0.445299	2.69845	1.55689	1.36109	0.49708	0.192814	0.959987
8	50	1.47279	2.32447	0.842288	3.29168	2.85665	1.60956	2.7454	1.2571	3.96006	0.902202	3.86257	2.58661	2.17188	1.03827	0.432306	1.5278
9	60	2.11395	3.44884	1.37273	4.44173	3.99739	2.42542	3.88903	1.90753	5.52669	1.54533	5.17458	3.86797	3.26965	1.79363	0.789209	2.33835
10	70	2.93988	4.70401	2.05618	5.74463	5.27157	3.36854	5.15087	2.75434	7.12062	2.36714	6.68365	5.22026	4.63462	2.66921	1.31092	3.32031
11	80	3.90714	6.15365	2.76273	7.14261	6.78803	4.39236	6.55559	3.77519	8.76255	3.40579	8.30499	6.72466	6.10597	3.66211	1.94932	4.40735
12	90	4.88258	7.87667	3.49	8.73536	8.49217	5.52199	8.2187	4.89873	10.5057	4.56314	10.1563	8.51775	7.62362	4.78777	2.68826	5.66695
13	100	6.00505	9.76974	4.29815	10.5265	10.2612	6.75487	9.93804	5.98975	12.3697	5.7855	12.1798	10.4156	9.22538	5.99107	3.59738	7.08415
14	110	7.28345	11.7897	5.25252	12.4116	12.0621	8.10881	11.5857	7.04705	14.1171	7.09971	14.2205	12.2878	10.9007	7.29999	4.6548	8.56233
15	120	8.6544	13.9553	6.25909	14.446	13.8857	9.62491	13.1803	8.20274	15.5953	8.56282	16.2346	14.215	12.6102	8.76254	5.65081	10.0612
16	130	9.99154	16.174	7.32302	16.4815	15.5653	11.1937	14.8334	9.43564	17.0593	10.1132	18.1761	16.0691	14.2247	10.3562	6.65832	11.572
17	140	11.2308	18.1818	8.41605	18.3114	17.1635	12.6549	16.6621	10.6917	18.4626	11.6291	20.0544	17.8551	15.765	11.9298	7.81734	13.0973
18	150	12.4764	20.0591	9.53377	19.9747	18.75	14.0459	18.4769	11.9959	19.736	13.0406	21.821	19.6687	17.2656	13.4833	8.95949	14.6123
19	160	13.7057	21.9413	10.6507	21.5087	20.2393	15.4181	20.2248	13.2864	20.9294	14.3901	23.5965	21.3933	18.7426	15.0381	10.134	16.0817
20	170	14.862	23.7515	11.6983	22.9107	21.6202	16.7647	21.9491	14.4167	22.0593	15.5869	25.3671	23.0562	20.1864	16.5023	11.3519	17.5288
21	180	15.9877	25.4719	12.6626	24.2356	22.8753	18.0307	23.5479	15.4657	23.0824	16.6826	27.0534	24.6453	21.5069	17.9127	12.5098	18.8632
22	190	17.0827	27.1178	13.4796	25.5038	24.0498	19.2127	25.047	16.4607	23.8414	17.6566	28.6774	26.0569	22.8831	19.2287	13.5604	20.1163
23	200	18.1084	28.7379	14.2136	26.7065	25.1707	20.2885	26.5253	17.4173	24.4568	18.5187	30.2726	27.3093	24.223	20.5255	14.5044	21.3789
24	210	19.0543	30.2311	14.911	27.7875	26.2125	21.2709	27.9912	18.2676	25.0365	19.437	31.7618	28.5126	25.4413	21.7618	15.4458	22.6278
25	220	19.9211	31.6716	15.5195	28.6779	27.2246	22.222	29.4183	18.9784	25.5136	20.3016	33.155	29.6652	26.6306	22.8265	16.3456	23.7236
26	230	20.6534	33.1112	16.0567	29.4895	28.2818	23.1291	30.8415	19.6449	25.8711	21.0873	34.5437	30.6995	27.8132	23.8491	17.2263	24.6416
27	240	21.3142	34.5203	16.5561	30.2086	29.3594	24.0431	32.1553	20.2895	26.1628	21.7195	35.7042	31.6459	28.9937	24.7668	18.0371	25.4851
28	250	21.9514	35.8788	16.9156	30.8771	30.1919	24.9015	33.3544	20.925	26.4483	22.2976	36.775	32.5334	30.0508	25.5309	18.7897	26.268
29	260	22.4847	37.1719	17.2461	31.5144	30.7726	25.636	34.5369	21.5002	26.6684	22.9177	37.8714	33.345	31.0807	26.1986	19.6022	27.0149
30	270	22.9714	38.4118	17.6191	31.7627	31.3631	26.3148	35.5923	21.9899	26.7859	23.3985	38.9819	34.1507	32.1573	26.868	20.3322	27.6897
31	280	23.4748	39.6103	17.903	31.8791	32.0955	26.923	36.4829	22.3906	26.8352	23.7585	40.1266	35.0127	33.0716	27.5578	20.9454	28.3503
32	290	23.966	40.6976	18.0676	32.0962	32.8759	27.5491	37.3169	22.7357	26.8275	24.1273	41.2222	35.8402	33.8156	28.1533	21.5156	29.0604
33	300	24.4538	41.7575	18.1666	32.2177	33.6351	28.1287	38.1005	23.0631	26.8946	24.6077	42.2799	36.7196	34.6646	28.7166	22.061	29.7387
34	310	24.8568	42.8496	18.2105	32.265	34.3524	28.562	38.8455	23.311	26.8837	24.9946	43.3011	37.6332	35.5917	29.2235	22.6276	30.4043
35	320	25.1287	43.909	18.139	32.1923	35.0137	29.0623	39.6021	23.4891	26.8331	25.4368	44.2546	38.436	36.3791	29.6545	23.2046	30.9943
36	330	25.4217	44.9902	17.9602	32.1389	35.6083	29.5379	40.3707	23.753	26.7709	25.8933	45.1063	39.1255	37.0506	30.0776	23.7619	31.5134
Baseline delta values
baseline breath test
1		-26.049	-25.231	-25.497	-25.336	-26.367	-25.839	-25.496	-24.748	-24.52	-25.267	-24.903	-24.04	-25.57	-23.772	-24.899	-24.424
2		-26.038	-24.919	-25.502	-25.055	-26.28	-25.774	-25.631	-24.927	-24.571	-25.129	-24.701	-23.632	-25.229	-23.988	-24.791	-24.518
3		-26.086	-25.097	-25.472	-25.243	-26.288	-25.783	-25.635	-24.577	-24.498	-25.245	-24.735	-23.831	-25.395	-24.213	-24.822	-24.462
30% breath test
1		-25.324	-25.254	-25.203	-24.784	-25.451	-25.754	-24.896	-24.642	-24.25	-24.773	-24.525	-25.234	-25.642	-25.197	-25.19	-25.272
2		-25.465	-25.121	-25.229	-24.795	-25.383	-25.704	-24.897	-24.783	-24.26	-24.995	-24.6	-25.281	-25.519	-25.545	-25.503	-25.156
3		-25.448	-25.389	-25.351	-24.736	-25.386	-25.675	-24.863	-24.723	-24.266	-24.971	-24.692	-25.369	-25.558	-25.276	-25.338	-25.332
60% breath test
1		-25.544	-25.306	-24.483	-24.325	-25.265	-25.458	-25.568	-24.394	-24.223	-25.428	-25.017	-25.545	-25.383	-25.037	-24.949	-24.801
2		-25.496	-25.392	-24.648	-24.368	-25.153	-25.393	-25.464	-24.478	-23.924	-25.461	-24.884	-25.294	-25.37	-24.987	-24.772	-24.956
3		-25.496	-25.323	-24.716	-24.31	-25.167	-25.316	-25.526	-24.48	-24.205	-25.457	-24.866	-25.587	-25.216	-24.879	-24.787	-25.007
Resting Metabolic Rate		n/a	n/a	n/a	n/a	n/a	1768	1649	1725	2194	1875	2240	1851	1617	2005	1732	2027
